# Supplementary material for: Development of Hairy Root Cultures for Biomass and Triterpenoid Production in Centella asiatica
Source: Plants (Basel). 2022 Jan 6;11(2):148. doi: 10.3390/plants11020148 (PMC8781555; doi:10.3390/plants11020148)
Supplement: Supplementary file 1 [file plants-11-00148-s001.zip]

Archive with 1 entries (1 files):
- plants-1493699-supplementary.pdf
